# Supplementary material for: Rab5c-mediated endocytic trafficking regulates hematopoietic stem and progenitor cell development via Notch and AKT signaling
Source: PLoS Biol. 2020 Apr 10;18(4):e3000696. doi: 10.1371/journal.pbio.3000696 (PMC7176290; doi:10.1371/journal.pbio.3000696)
Supplement: S1 Data — (XLSX) [file pbio.3000696.s019.xlsx]

## Sheet: Fig 1B,1C
Fig 1B
			endosome	bounding membrane of organelle			protein transport		vacuole organization		lysosomal membrane		vesicle-mediated transport			membrane coat		endocytosis
-log10(p-value) (GO term)			8.82	7.21			6.22		5.96		5.72		4.49			2.66		2.54
GO term p-value is calculated by DAVID website
Fig 1C
		ECs (kdrl+runx1−)				HE cells (kdrl+runx1+)
rab5aa RPKM		600	1050	794		1758	1372	1360
rab5ab RPKM		568	644	355		773	640	903
rab5b RPKM		392	354	185		150	1276	1142
rab5c RPKM		2182	3074	2053		7626	5560	4942
plotted mean is calculated by GraphPad software. Error bars, mean ± s.d

## Sheet: Fig 2B,2D,2E,2G,2I,2K,2N
Fig 2B
		control																																				rab5c MO
runx1 26hpf		17	15	23	23	21	9	10	15	14	20	17	18	18	20	21	21	19	19	15	17	16	8	9	10	19												5	4	7	6	5	4	5	12	13	4	4	12
runx1 30hpf		21	21	20	12	21	25	24	25	23	22	19	18	17	16	18	13	11	16	23	17	21	22	21	21	20	21	12										5	4	5	3	12	4	4	4	5	3	6	9
runx1 36hpf		13	20	19	21	22	17	16	13	21	21	19	20	21	21	21	17	16	13	13	24	23	24	23	22	23	23	20	19	17	21	20	21	20	22			5	4	6	4	11	11	5	4	5	6	4	4
cmyb 36hpf		24	22	19	19	20	18	12	11	15	16	22	23	13	24	19	17	18	20	21	19	20	20	20	21	21	13	22	20	19	17	17						4	3	4	6	12	14	4	5	12	6	4	4
cmyb 2dpf		26	28	31	34	36	28	25	21	19	18	33	27	27	28	32	33	36	37	29	35	34	36	32	27	29	33	35										8	9	7	7	6	7	8	9	18	10	19	17
plotted mean is calculated by GraphPad software. Error bars, mean ± s.d
Fig 2D
		control																																	rab5c MO
gata1 4dpf		25	23	30	24	27	23	21	11	12	28	24	20	28	25	26	32	25	26	27	23	23	24	25	29	24	25	23	24	28	13	15	25		8	9	10	11	10	8	7	7	8	12	8	7	8	8	8
lyz 4dpf		16	24	19	24	22	30	27	31	25	31	25	26	27	29	25	25	26	23	22	21	25	26	27	27	24	13	13	28						6	10	11	7	7	12	17	20	20	7	10	10	11	12	19
pu.1 4dpf		29	28	29	33	29	28	19	24	25	35	36	36	34	34	33	33	16	16	27	28	29	29	30	16										12	11	15	16	14	13	12	26	27	28	12	9	10	13	23
plotted mean is calculated by GraphPad software. Error bars, mean ± s.d
Fig 2E
		normal rag1 (% of embryos)				rag1 decrease (% of embryos)
control		0.84	0.92	0.97		0.16	0.08	0.03
rab5c MO		0.18	0.15	0.21		0.82	0.85	0.79
plotted mean is calculated by GraphPad software. Error bars, mean ± s.d
Fig 2G
		control														rab5c MO
kdrl+cmyb+ cell number		11	11	6	7	11	9	9	9	12	10	9	8	10		1	3	5	4	1	5	5	1	2	3	2	2	3
plotted mean is calculated by GraphPad software. Error bars, mean ± s.d
Fig 2I
		control															rab5c MO
CD41+ cell number		33	25	31	32	26	33	31	27	18	19	35	34	20	32		10	9	8	9	13	11	12	10	12	13	5	6	9	13
plotted mean is calculated by GraphPad software. Error bars, mean ± s.d
Fig 2K
		control																													rab5c MO
gfi1a+ cell number		14	15	13	9	17	8	9	8	18	17	15	8	15	16	17	15	16	14	15	16	16	15	15	14	14	15	14	15		8	8	3	3	3	4	4	5	10	9	9	3	3	9	4	3	3	3	4
plotted mean is calculated by GraphPad software. Error bars, mean ± s.d
Fig 2N
		rab5c+/+																																						rab5c-/-
runx1+ cell number		21	20	23	22	22	14	19	19	20	12	11	12	22	21	20	20	21	18	17	16	19	13	12	21	21	23	22	20	19	17	16	17	19	19	19	20	22		15	7	11	19	8	9	9	9	9	8
plotted mean is calculated by GraphPad software. Error bars, mean ± s.d
[truncated: 24 more columns]

## Sheet: Fig 3C,3E,3G
Fig 3C
		control																									hsp70-rab5c DN
cmyb+ cell number		22	20	18	18	17	16	19	18	18	17	20	20	20	21	21	17	18	13	11	19	19	16	23	21		9	8	11	14	8	10	12	8	12	9	12	19	19	17	8	9	9	8	8	17	9	14	8
plotted mean is calculated by GraphPad software. Error bars, mean ± s.d
Fig 3E
		control																															fli1a-rab5c DN
cmyb+ cell number		21	18	18	18	20	20	17	19	19	19	20	21	18	16	17	18	18	17	16	18	18	18	19	16	16	17	18	19	18	16		4	4	4	10	4	8	6	14	15	6	7	5	5	7	7	14	5
plotted mean is calculated by GraphPad software. Error bars, mean ± s.d
Fig 3G
		control																																				rab5c MO
runx1+ cell number		22	20	19	18	18	18	19	20	20	21	21	17	16	10	18	17	17	11	19	19	19	20	19	22	21	18	11	17	18	19	19	21	20	16	15		4	3	4	4	5	12	5	4	4	4	4	5
plotted mean is calculated by GraphPad software. Error bars, mean ± s.d
[truncated: 60 more columns]

## Sheet: Fig 4A,B,D,F,H,I,J,L,N,P,R,T
Fig 4A
			response to activity		metabolic pathways		Notch signaling pathway		hydrolase activity		oxidative phosphorylation			PI3K-Akt signaling pathway			Arp2/3 protein complex			cell cycle
-log10(p-value)(GO term)			8.56		7.21		5.71		5.69		5.48			4.55			3.96			3.53
GO term p-value is calculated by DAVID website
Fig 4B
			protein binding		sequestering of metal ion			lipoprotein particle		FoxO signaling pathway			tight junction		chromatin binding		NF-kappa B signaling pathway			apoptosis
-log10(p-value)(GO term)			8.52		8.33			7.22		5.66			5.44		4.5		3.36			2.74
GO term p-value is calculated by DAVID website
Fig 4D
			control				rab5c MO
relative protein level			1	1	1		0.23	0.4	0.26
plotted mean is calculated by GraphPad software. Error bars, mean ± s.d
Fig 4F
			control															rab5c MO
fli1a+tp1+ cell number			35	23	32	37	37	29	22	35	36	33	29	28	31	25		8	8	10	8	17	15	7	7	16	7	8	9	9	11
plotted mean is calculated by GraphPad software. Error bars, mean ± s.d
Fig 4H
		normal ephrinB2a (% of embryos)				ephrinB2a decrease (% of embryos)
control		0.77	0.93	0.82		0.23	0.07	0.18
rab5c MO		0.19	0.24	0.32		0.81	0.76	0.68
plotted mean is calculated by GraphPad software. Error bars, mean ± s.d
Fig 4I
			control																						rab5c MO
gata2b+ cell number			14	14	12	11	12	13	11	16	16	15	15	13	12	15	17	13	16	12	12	16	6		3	4	4	3	4	5	5	3	5	11	12	4	5	4	5	3	3	4	10	10	3	4
plotted mean is calculated by GraphPad software. Error bars, mean ± s.d
Fig 4J
	control				rab5c MO
hey1	1	1	1		0.26	0.4	0.46
hey2	1	1	1		0.15	0.42	0.45
plotted mean is calculated by GraphPad software. Error bars, mean ± s.d
Fig 4L
		normal ephrinB2a (% of embryos)				ephrinB2a decrease (% of embryos)
control		0.85	0.91	0.97		0.15	0.09	0.03
hsp70-rab5c DN		0.18	0.23	0.25		0.82	0.77	0.75
plotted mean is calculated by GraphPad software. Error bars, mean ± s.d
Fig 4N
		control																						rab5c MO																								rab5c MO+fli1a-NICD
runx1+ cell number		21	23	23	22	18	19	17	11	20	11	18	18	19	19	19	18	17	17	18	18	18		3	3	4	5	5	6	4	9	4	5	10	4	4	3	5	3	7	7	3	4	4	3	3		14	14
plotted mean is calculated by GraphPad software. Error bars, mean ± s.d
Fig 4P
		control															rab5c DN
Manders' Coefficient		0.61	0.58	0.55	0.47	0.43	0.47	0.44	0.35	0.5	0.46	0.51	0.3	0.34	0.41		0.25	0.21	0.23	0.24	0.27	0.39	0.43	0.21	0.22	0.31	0.37	0.21	0.24	0.22
plotted mean is calculated by GraphPad software. Error bars, mean ± s.d
Fig 4R
		control															rab5c DN
Manders' Coefficient		0.58	0.56	0.59	0.61	0.58	0.49	0.53	0.41	0.57	0.26	0.51	0.24	0.28	0.46		0.22	0.23	0.21	0.21	0.38	0.44	0.32	0.2	0.22	0.22	0.21	0.23	0.22	0.25
plotted mean is calculated by GraphPad software. Error bars, mean ± s.d
Fig 4T
		control															rab5c DN
Manders' Coefficient		0.34	0.4	0.43	0.47	0.31	0.44	0.37	0.41	0.43	0.36	0.52	0.35	0.32	0.39		0.22	0.32	0.22	0.24	0.21	0.23	0.38	0.21	0.22	0.25	0.24	0.2	0.21	0.23
plotted mean is calculated by GraphPad software. Error bars, mean ± s.d
[truncated: 19 more columns]

## Sheet: Fig 5B,D,F,H,K,M,O
Fig 5B
	control				rab5c MO
p-Akt	1	1	1		0.21	0.32	0.3
Akt	1	1	1		1.1	0.91	1.21
plotted mean is calculated by GraphPad software. Error bars, mean ± s.d
Fig 5D
			control									rab5c MO									rab5c + tp53 MO
TUNEL+ HE cell number			2	1	3	2	1	2	2	2		6	5	4	4	5	5	5	6		4	3	4	4	3	4	3	5
plotted mean is calculated by GraphPad software. Error bars, mean ± s.d
Fig 5F
		control																																rab5c MO
runx1+ cell number		23	20	18	19	18	19	22	22	21	21	18	17	16	16	11	13	19	18	13	12	12	21	21	21	20	22	22	22	18	19	17		6	4	3	3	3	3	4	3	4	3	10	10	9	9	5	4
plotted mean is calculated by GraphPad software. Error bars, mean ± s.d
Fig 5H
		control																																	rab5c MO
runx1+ cell number		18	21	22	23	22	19	12	12	16	22	21	21	18	21	17	20	19	11	11	12	21	17	13	18	20	20	19	18	17	19	19	19		3	3	3	4	4	3	4	5	5	6	10	5	5	4	10
plotted mean is calculated by GraphPad software. Error bars, mean ± s.d
Fig 5K
			flag-rab5c- appl1-myc+			flag-rab5c+ appl1-myc+
Appl1-myc co-IP relative to input			0.009	0.006		0.23	0.19
plotted mean is calculated by GraphPad software. Error bars, mean ± s.d
Fig 5M
		control															rab5c DN
Manders' Coefficient		0.42	0.45	0.51	0.56	0.31	0.48	0.61	0.62	0.31	0.36	0.49	0.47	0.4	0.32		0.22	0.34	0.32	0.22	0.26	0.21	0.31	0.23	0.26	0.28	0.25	0.26	0.23	0.29
plotted mean is calculated by GraphPad software. Error bars, mean ± s.d
Fig 5O
		control															rab5c DN
Manders' Coefficient		0.26	0.39	0.45	0.44	0.27	0.37	0.48	0.44	0.29	0.4	0.41	0.38	0.48	0.39		0.25	0.31	0.24	0.21	0.23	0.22	0.33	0.21	0.2	0.21	0.22	0.22	0.21	0.22
plotted mean is calculated by GraphPad software. Error bars, mean ± s.d
[truncated: 67 more columns]

## Sheet: Fig 6C,E,G,I
Fig 6C
		control																														rab5c CA mRNA
runx1+ cell number		22	21	21	20	11	12	20	18	18	19	19	19	18	17	17	18	19	20	22	9	19	18	20	20	16	17	19	20	15		9	10	8	8	7	8	7	7	6	7	11	17	14	14	8	8	8	15
plotted mean is calculated by GraphPad software. Error bars, mean ± s.d
Fig 6E
			control													rab5c CA
kdrl+cmyb+ cell number			11	8	9	12	8	6	9	7	11	10	8	10		4	6	4	4	5	3	4	5	2	2	4	4
plotted mean is calculated by GraphPad software. Error bars, mean ± s.d
Fig 6G
		control																													fli1a-rab5c CA
cmyb+ cell number		14	19	17	17	17	16	19	19	17	10	16	15	16	17	18	16	17	17	16	17	20	19	18	18	15	17	16	15		7	7	7	6	9	15	15	16	15	8	8	6	6	7	7	10	10
plotted mean is calculated by GraphPad software. Error bars, mean ± s.d
Fig 6I
		control																						hsp70-rab5c CA
cmyb+ cell number		18	19	16	16	17	16	19	20	18	12	12	11	17	16	19	18	21	18	19	16	17		15	13	8	14	14	5	6	14	7	6	7	8	6	8	9	9	7	8
plotted mean is calculated by GraphPad software. Error bars, mean ± s.d
[truncated: 6 more columns]

## Sheet: Fig 7B,D,F,G,H,J,L,N,P
Fig 7B
		control				rab5c CA
relative protein level		1	1	1		0.25	0.39	0.41
plotted mean is calculated by GraphPad software. Error bars, mean ± s.d
Fig 7D
		control															rab5c CA
fli1a+tp1+ cell number		37	28	29	28	35	33	28	22	32	34	34	28	31	32		9	9	13	19	25	10	11	12	13	14	11	12	13	11
plotted mean is calculated by GraphPad software. Error bars, mean ± s.d
Fig 7F
		normal ephrinB2a (% of embryos)				ephrinB2a decrease (% of embryos)
control		0.89	0.83	0.74		0.11	0.17	0.26
rab5c CA		0.26	0.2	0.23		0.74	0.8	0.77
plotted mean is calculated by GraphPad software. Error bars, mean ± s.d
Fig 7G
		control																								rab5c CA
gata2b+ cell number		15	16	14	13	13	15	8	7	14	17	14	14	15	16	14	15	15	16	14	15	17	13	14		7	8	4	5	13	14	11	6	6	6	9	6	6	8	6	15	5	6	8	9
plotted mean is calculated by GraphPad software. Error bars, mean ± s.d
Fig 7H
	control				rab5c CA
hey1	1	1	1		0.52	0.42	0.57
hey2	1	1	1		0.32	0.35	0.66
plotted mean is calculated by GraphPad software. Error bars, mean ± s.d
Fig 7J
		control																													rab5c CA
runx1+ cell number		22	22	23	22	20	21	20	18	19	10	11	11	19	17	21	20	19	18	17	16	17	19	19	19	18	19	17	17		7	6	9	7	9	8	8	7	6	8	8	6	7	8	16	17	9	16	9
plotted mean is calculated by GraphPad software. Error bars, mean ± s.d
Fig 7L
		control														rab5c CA
Manders' Coefficient		0.42	0.44	0.35	0.51	0.29	0.55	0.62	0.37	0.42	0.34	0.38	0.4	0.41		0.69	0.74	0.68	0.47	0.67	0.68	0.61	0.73	0.68	0.68	0.69	0.74	0.72
plotted mean is calculated by GraphPad software. Error bars, mean ± s.d
Fig 7N
		control													rab5c CA
Manders' Coefficient		0.59	0.46	0.56	0.45	0.27	0.38	0.48	0.41	0.35	0.33	0.34	0.44		0.68	0.69	0.67	0.73	0.65	0.61	0.68	0.64	0.61	0.65	0.71	0.75
plotted mean is calculated by GraphPad software. Error bars, mean ± s.d
Fig 7P
		control															rab5c CA
Manders' Coefficient		0.3	0.37	0.25	0.35	0.41	0.21	0.24	0.37	0.31	0.28	0.33	0.34	0.26	0.35		0.56	0.67	0.66	0.68	0.62	0.67	0.56	0.66	0.64	0.58	0.64	0.61	0.48	0.42
plotted mean is calculated by GraphPad software. Error bars, mean ± s.d
[truncated: 33 more columns]

## Sheet: Fig S1B
Fig S1B
	fli1a-				fli1a+
flk1	1	1	1		18.28	9.3	18.41
rab5c	1	1	1		8.38	9.58	12.25
plotted mean is calculated by GraphPad software. Error bars, mean ± s.d

## Sheet: Fig S2C,F,I,O,P
Fig S2C
		control			rab5c MO
relative protein level		1	1		0.08	0.12
plotted mean is calculated by GraphPad software. Error bars, mean ± s.d
Fig S2F
		control			rab5c MO
relative protein level		1	1		1.1	0.92
plotted mean is calculated by GraphPad software. Error bars, mean ± s.d
Fig S2I
	rab5c+/+				rab5c-/-				rab5c MO
rab5aa	1	1	1		0.96	0.85	0.81		0.89	0.82	1.14
rab5ab	1	1	1		1.91	4.1	1.71		1.07	0.75	1.23
rab5b	1	1	1		1.84	4.51	1.47		1.03	0.75	1.17
plotted mean is calculated by GraphPad software. Error bars, mean ± s.d
Fig S2O
	rab5ab+/+				rab5ab-/-
rab5aa	1	1	1		1.08	1.08	1.11
rab5b	1	1	1		1.09	1.09	1.02
rab5c	1	1	1		1.06	0.9	0.96
plotted mean is calculated by GraphPad software. Error bars, mean ± s.d
Fig S2P
	rab5b+/+				rab5b-/-
rab5aa	1	1	1		1	0.9	0.97
rab5ab	1	1	1		1.05	0.99	1.16
rab5c	1	1	1		0.78	0.93	1.09
plotted mean is calculated by GraphPad software. Error bars, mean ± s.d

## Sheet: Fig S3B,G
Fig S3B
		control									rab5c DN
Fluorescence intensity		75	84	74	76	83	55	71	75		43	45	50	55	42	47	46	43
plotted mean is calculated by GraphPad software. Error bars, mean ± s.d
Fig S3G
	normal dlc (% of embryos)				dlc decrease (% of embryos)				normal vegfa (% of embryos)				vegfa decrease (% of embryos)				normal shh (% of embryos)				shh decrease (% of embryos)
control	0.97	0.97	0.88		0.03	0.03	0.12		0.95	0.95	0.83		0.05	0.05	0.17		0.9	0.93	0.96		0.1	0.07	0.04
rab5c MO	0.95	0.94	0.81		0.05	0.06	0.19		0.91	0.88	0.88		0.09	0.12	0.12		0.94	0.95	0.87		0.06	0.05	0.13
plotted mean is calculated by GraphPad software. Error bars, mean ± s.d

[truncated: 4 more sheets: Fig S4B,G,J,L,N,P, Fig S5B,D,F,I,K,M,N, Fig S6B,E,G,I,K, Fig S7B,D,F]
